# Supplementary material for: A deubiquitylase with an unusually high-affinity ubiquitin-binding domain from the scrub typhus pathogen Orientia tsutsugamushi
Source: Nat Commun. 2020 May 11;11:2343. doi: 10.1038/s41467-020-15985-4 (PMC7214410; doi:10.1038/s41467-020-15985-4)
Supplement: Supplementary file 4 — Supplementary Data 1 [file 41467_2020_15985_MOESM4_ESM.xlsx]

## Sheet: Plasmids
	Plasmid	Primer Name	Primer Sequence	Cloning notes
1	p416GAL1 FL OTT_1962	JFB 602	AAAAGGATCCATGGCCAATGATCAAGACTTATC	Amplified from O. tsutsugamushi Ikeda isolate gDNA a gift from Tetsuya Hayashi (U. of Miyazaki, Japan) and ligated into p416GAL1 using BamHI/XhoI
		JFB 759	CCCCCTCGAGTTACATACTAATGTTTCCAGTAC
2	pGEX6P1 RBE_0198 398-710	JFB 480	CCCCGGATCCATGAATAATAGTTTTAATATAAACGATTTC	Amplified from R. bellii gDNA a gift from Ulrike Munderloh (U. of Minn.) and ligated into pGEX6P1 using BamHI/XhoI
		JFB 481	CCCCCTCGAGTTAACGTCGTATAGATGAGTCTC
3	pGEX6P1 OTT_1962 1-311	JFB 602	AAAAGGATCCATGGCCAATGATCAAGACTTATC	Amplified from p416GAL1 FL OTT_1962 and ligated into pGEX6P1 using BamHI/XhoI
		JFB 603	AAAACTCGAGTTACAATTGACTAGCAATACGTTCG
4	pGEX6P1 OTT_1962 1-311 C135A	HC048	CTATGATGCTGGTCCATTTGTTGTAG	SDM with pGEX6P1 OTT_1962 1-311 as template
		HC049	GGACCAGCATCATAGACATTAGTTTGCTGAACCG
5	pGEX6P1 OTT_1962 1-177	JMB581	GTACGGATCCATGGCCAATGATCAAGAC	Amplified from pGEX6P1 OTT_1962 1-311 and ligated into pGEX6P1 using BamHI/XhoI
		JMB582	GTACCTCGAGTTATCTATTTTCAGAAAGAAAATTTACCTG
6	pGEX6P1 OTT_1962 1-177 C135A	JMB581	GTACGGATCCATGGCCAATGATCAAGAC	Amplified from pGEX6P1 OTT_1962 1-311 C135A and ligated into pGEX6P1 using BamHI/XhoI
		JMB582	GTACCTCGAGTTATCTATTTTCAGAAAGAAAATTTACCTG
7	pGEX6P1 OTT_1962 1-264	JAR318	GAAAAATTTAATAAATGAACAGCAAATTTACAA	SDM with pGEX6P1 OTT_1962 1-311 as template
		JAR319	TTGTAAATTTGCTGTTCATTTATTAAATTTTTC
8	pGEX6P1 OTT_1962 170-311	JMB561	GGATCCGTAAATTTTCTTTCTGAAAATAGAATGATAACTAGTGC	Amplified from pGEX6P1 OTT_1962 1-311 and blunt ligated into a TOPO2 vector then ligated into pGEX6P1 using BamHI/XhoI
		JMB562	CTCGAGTTACAACTGACTAGCAATATGTTCG
9	pGEX6P1 OTT_1962 170-264	JAR318	GAAAAATTTAATAAATGAACAGCAAATTTACAA	SDM 170-311 with pGEX6P1 OTT_1962 170-311
		JAR319	TTGTAAATTTGCTGTTCATTTATTAAATTTTTC
10	pRT497 6His-MBP-NEDD8	JMB634	GTACCATATGCTAATTAAAGTGAAGACGCTGACC	Amplified from human cDNA library and ligated into pRT497 - a modified form of pET42b containing a 6His-MBP-HRV3Cx using NdeI/BamHI
		JMB635	GTACGGATCCCTATCCTCCTCTCAGAGC
11	pET 6His-hSUMO2	JMB640	GAGGATAGTCGGATGACGATTCGAGGGCCAGCACC	SDM introduced stop codon after di-glycine of pET SUMO2 UBCH5A a gift from Cynthia Wolberger (JHU SOM) Wiener et al. 2013.
		JMB641	CCGACTATCCTCCCGTCTGCTGTTGGAACAC
12	pET28a OTT_1962 1-259	CSL445	TTGCCACGCATATGGAAAACCTGTATTTTCAGGGCATGGCAAACGACCAGG	Amplified from pCDNA3.1(+) OTT_1962 FL 1xFlag codon optimized and ligated into a modified pET28a encoding for a TEV cleavage site, using NdeI/EcoRI
		CSL446	TTGCCACGGAATTCCTAATTCAGCAACACGTTTGC
13	pET28a OTT_1962 1-259 F59T	JMB738	GATATCACTTCCGGCATGCAAGAAAAAGCAGTTATTCCTC	SDM with pET28a OTT_1962 1-259 as template
		JMB737	CGGAAGTGATATCAGACAACACTTGGTGCAGTGTCTGC
14	pET28a OTT_1962 1-259, R196A, E238A	JMB743	GTGATTGCGTTGTTGTTCTTCAGCAAAGTATCAGCCAAGGC	SDM with pET28a OTT_1962 1-259 as template, primers used iteratively
		JMB742	CAACGCAATCACAGAGGGTGTGCTGGTTGATAGAATCTTCG
		JMB745	GGGACGCTTTAGTCAGAGATTTGTTTTCCTTAATATGG
		JMB744	CTAAAGCGTCCCTGACAAGAATGTTGGCTTCTACCC
15	pET28a OTT_1962 1-259, E238A, R242A	JMB747	CAACATTGCTGTCAGGGACGCTTTAGTCAGAGATTTGTTTTCC	SDM with pET28a OTT_1962 1-259 E238A as template
		JMB746	GACAGCAATGTTGGCTTCTACCCACTTTGTTCAGCAACAGG
16	pET28a GST-OTT_1962 170-259	CSL447	TTGCCACGCATATGTCCCCTATACTAGGTTATTGG	CSL447/8 Amplifies GST
		CSL448	GCCCTGAAAATACAGGTTTTCTTTTGGAGGATGGTCG
		CSL449	GAAAACCTGTATTTTCAGGGCGTTAATTTCCTGAGCGAAAAC	N-terminal fusion of GST to OTT_1962 170-259 using overlap PCR CSL446/9 with pET28a OTT_1962 1-259 as template
		CSL446	TTGCCACGGAATTCCTAATTCAGCAACACGTTTGC
17	pET28a GST-OTT_1962 170-259 V203D	CSL450	GGTGTGCTGGACGATAGAATCTTCGACAATAAGATTTTGTCCGTG	SDM with pET28a OTT_1962 170-259 as template
		CSL451	GATTCTATCGTCCAGCACACCCTCTGTGATTCTGTTGTTGTTC
18	pET28a GST-OTT_1962 170-259 F207D	CSL452	GTTGATAGAATCGACGACAATAAGATTTTGTCCGTGCAGGAAAAACAG	SDM with pET28a OTT_1962 170-259 as template
		CSL453	TCTTATTGTCGTCGATTCTATCAACCAGCACACCCTCTGTG
19	pET28a GST-OTT_1962 170-259 L221D	CSL454	AAAACAGCAATTGGATAACAATTTGCTGGACAACCATATTAAGGAAAACAAATCTCTG	SDM with pET28a OTT_1962 170-259 as template
		CSL455	CCAGCAAATTGTTATCCAATTGCTGTTTTTCCTGCACGGACAAAATCTTATTG
20	pET28a 6His-Ub WT	CSL456	GCCACGCATATGGAAAACCTGTATTTTCAGGGCGGTGGAATGCAGATCTTTGTGAAGAC	Amplified from pRSETA human Ubiquitin and ligated into pET28a using NdeI/EcoRI; encodes a tri-glycine linker
		CSL457	TTGCCACGGAATTCTCACCCACCTCTGAGACG
21	pET28a 6His-Ub L8A	JMB732	GACCGCGACTGGTAAGACCATCACTCTCGAAGTGG	SDM with pET28a 6His-Ub WT as template
		JMB731	CCAGTCGCGGTCTTCACAAAGATCTGCATTCCACC
22	pET28a 6His-Ub I44A	JMB734	GGTTGGCCTTTGCTGGGAAACAGCTGGAAGATGGAC
		JMB733	GCAAAGGCCAACCTCTGCTGGTCAGGAGGGATGCCTTCC
23	pET28a 6His-Ub V70A	JMB736	CCTGGCGCTCCGTCTCAGAGGTGGGTGAGAATTCGAGCTC
		JMB735	GGAGCGCCAGGTGCAGGGTAGACTCTTTCTGGATGTTGTAGTCAG
24	pET28a 6His-Ub L8A, I44A, V70A			SDM making iterative mutations using JMB734/733 and JMB736/735 with pET28a 6His-Ub L8A
25	pET28a GST-OTT_1962 170-259 D204A, D208A	CSL458	GGTTGCTAGAATCTTCGCCAATAAGATTTTGTCCGTGCAGGAAAAAC	SDM with pET28a OTT_1962 170-259 as template
		CSL459	ATTGGCGAAGATTCTAGCAACCAGCACACCCTCTGTGATTC
26	pET28a GST-OTT_1962 170-259 N222A, D226A	CSL460	GCTGGCCAATTTGCTGGCCAACCATATTAAGGAAAACAAATCTCTGACTAAAG	SDM with pET28a OTT_1962 170-259 as template
		CSL461	GTTGGCCAGCAAATTGGCCAGCAATTGCTGTTTTTCCTGCACGG
27	pET28a GST-OTT_1962 170-259 D204K, D208K	CSL462	GTGCTGGTTAAGAGAATCTTCAAGAATAAGATTTTGTCCGTGCAGGAAAAACAG	SDM with pET28a OTT_1962 170-259 as template
		CSL463	AATCTTATTCTTGAAGATTCTCTTAACCAGCACACCCTCTGTGATTCTGTTGTTG
28	pET28a GST-OTT_1962 170-259 N222K, D226K	CSL464	TTGCTGAAGAATTTGCTGAAGAACCATATTAAGGAAAACAAATCTCTGACTAAAGAG	SDM with pET28a OTT_1962 170-259 as template
		CSL465	ATATGGTTCTTCAGCAAATTCTTCAGCAATTGCTGTTTTTCCTGCACGG
29	pGEX6P1 O. chuto OTT_1962 1-357			Synthesized by Genscript, original codon sequence
30	pGEX6P1 O. chuto OTT_1962 1-299	JMB697	CCTGTAGAACCTGCAAGTTGACACCACCCGTGCGAAGAGC	SDM with pGEX6P1 O. chuto OTT_1962 1-357 as template
		JMB698	CAGGTTCTACAGGCTTTTACCGCTCTGGATGCTC
31	pGEX6P1 O. chuto OTT_1962 170-299	JMB691	GTACGGATCCAAGTTCCTGGTTAAACACG	Amplified from pGEX6P1 O. chuto OTT_1962 1-299 and ligated into pGEX6P1 using BamHI/XhoI
		JMB692	GTACCTCGAGTTACAGGTTCTCC
32	pGEX6P1 human UBE1			a gift from Chittaranjan Das (Purdue U.), Shrestha et al. 2014
33	pGEX6P1 Uev1a			a gift from Chittaranjan Das (Purdue U.), Shrestha et al. 2014
34	pGEX6P1 Ubc13			a gift from Chittaranjan Das (Purdue U.), Shrestha et al. 2014
35	pET16b Cdc34			a gift from Chittaranjan Das (Purdue U.), Shrestha et al. 2014
36	pGEX6P1 UCHL3			a gift from Chittaranjan Das (Purdue U.), Shrestha et al. 2014
37	pRSETA human Ubiquitin			a gift from Chittaranjan Das (Purdue U.), Shrestha et al. 2014
38	pET26b mouse Ubiquitin D77			a gift from Chittaranjan Das (Purdue U.), Shrestha et al. 2014
39	pET26b mouse Ubiquitin K63R			a gift from Chittaranjan Das (Purdue U.), Shrestha et al. 2014
40	pET28a OTT_1962 1-177 C135A	CSL466	GCGAAAACAGATAGATTACCTCTGCCGCTGCAGCCTTGG	SDM to introduce stop codon at position 178 with pET28a O. Ikeda OTT_1962 1-259 as template
		CSL467	CAGAGGTAATCTATCTGTTTTCGCTCAGGAAATTAACCTGTGATTGTCTG
		CSL468	CGTGTATGATGCTGGACCATTTGTGGTTGACAACCTGATCAAG	SDM to introduce inactivating C135A mutation with pET28a O. Ikeda OTT_1962 1-177 as template
		CSL469	AATGGTCCAGCATCATACACGTTGGTTTGCTGAACTGTCTGC
41	pET28a OTT_1962 1-177 F59T,C135A	JMB738	GATATCACTTCCGGCATGCAAGAAAAAGCAGTTATTCCTC	SDM with pET28a OTT_1962 1-177 C135A as template
		JMB737	CGGAAGTGATATCAGACAACACTTGGTGCAGTGTCTGC
42	pET28a O. Chuto OTT_1962 1-177 C134A	CSL470	TTGCCACGCATATGGAAAACCTGTATTTTCAGGGCATGAAGCCGAGCATC	Amplified from pGEX6P1 O. chuto OTT_1962 1-357 and ligated into a modified pET28a encoding for a TEV cleavage site, using NdeI/EcoRI, encoding 1-300
		CSL471	TTGCCACGGAATTCCTACTCCAGGCTTTTACCG
		CSL472	GTTAAACACGAATAGATCATTGATGCGGCGAGCGCGTTTGC	SDM to introduce stop codon at position 178 with pET28a O. Chuto OTT_1962 1-300 as template
		CSL473	GCATCAATGATCTATTCGTGTTTAACCAGGAACTTGGTTTGGCTC
		CSL474	GCTATGACGCCGGTCCGTTCGTGGTTGATAACCTGATCAAG	SDM to introduce inactivating C134A mutation with pET28a O. Chuto OTT_1962 1-177 as template
		CSL475	CGGACCGGCGTCATAGCTGTTGGTTTGCTGCGCAATTTTC
