# Supplementary material for: A deubiquitylase with an unusually high-affinity ubiquitin-binding domain from the scrub typhus pathogen Orientia tsutsugamushi
Source: Nat Commun. 2020 May 11;11:2343. doi: 10.1038/s41467-020-15985-4 (PMC7214410; doi:10.1038/s41467-020-15985-4)
Supplement: Supplementary file 6 — Source Data [file 41467_2020_15985_MOESM6_ESM.xlsx]

## Sheet: Figure 1e
	For all SYPRO Ruby Stained gels two images are included: the original image captured by the Bio-Rad Chemidoc (black) and the matching inverse and levels adjusted image comparable to the one in the figures

## Sheet: Figure 3d
Table Analyzed	5min K63 F59T	10min K63 F59T	20min K63 F59T	40min K63 F59T		5min K48 F59T	10min K48 F59T		% K63 Tetra-ubiquitin cleaved
										WT			F59T
Column B	F59T	F59T	F59T	F59T		F59T	F59T		Time (min)	Trial 1	Trial 2	Trial 3	Trial 1	Trial 2	Trial 3
vs.	vs.	vs.	vs.	vs.		vs.	vs.		5	73.8451	61.0779	70.1203	26.4612	27.3711	23.6394
Column A	WT	WT	WT	WT		WT	WT		10	96.5324	91.4055	82.7279	34.6755	35.627	35.274
									20	99.6035	96.1469	85.1022	48.721	53.8314	52.7224
Unpaired t test									40	99.2084	102.556	85.7896	89.9181	79.3684	78.4566
P value	0.0004	0.0002	0.0008	0.1032		0.0058	0.0434
P value summary	***	***	***	ns		**	*
Significantly different (P < 0.05)?	Yes	Yes	Yes	No		Yes	Yes		% K48 Tetra-ubiquitin cleaved
One- or two-tailed P value?	Two-tailed	Two-tailed	Two-tailed	Two-tailed		Two-tailed	Two-tailed			WT			F59T
t, df	t=10.76 df=4	t=13.63 df=4	t=9.021 df=4	t=2.104 df=4		t=5.369 df=4	t=2.916 df=4		Time (min)	Trial 1	Trial 2	Trial 3	Trial 1	Trial 2	Trial 3
									5	57.0657	54.9508	42.6133	23.3305	28.8021	21.1149
How big is the difference?									10	67.9797	80.6331	80.2915	61.3761	66.7345	60.8447
Mean ± SEM of column A	68.35 ± 3.791, n=3	90.22 ± 4.029, n=3	93.62 ± 4.373, n=3	95.85 ± 5.123, n=3		51.54 ± 4.507, n=3	76.3 ± 4.162, n=3		20	87.7518	89.3398	91.6536	85.7466	97.8426	96.5207
Mean ± SEM of column B	25.82 ± 1.123, n=3	35.19 ± 0.2777, n=3	51.76 ± 1.552, n=3	82.58 ± 3.678, n=3		24.42 ± 2.284, n=3	62.99 ± 1.881, n=3		40	89.2218	98.5791	85.5487	96.5795	103.038	94.2911
Difference between means	-42.52 ± 3.954	-55.03 ± 4.038	-41.86 ± 4.64	-13.27 ± 6.306		-27.13 ± 5.052	-13.32 ± 4.567
95% confidence interval	-53.5 to -31.55	-66.24 to -43.82	-54.74 to -28.98	-30.78 to 4.239		-41.16 to -13.1	-26 to -0.6354
R squared (eta squared)	0.9666	0.9789	0.9531	0.5254		0.8782	0.68
F test to compare variances
F, DFn, Dfd	11.39, 2, 2	210.4, 2, 2	7.939, 2, 2	1.94, 2, 2		3.891, 2, 2	4.896, 2, 2
P value	0.1615	0.0095	0.2237	0.6803		0.4089	0.3392
P value summary	ns	**	ns	ns		ns	ns
Significantly different (P < 0.05)?	No	Yes	No	No		No	No

## Sheet: Figure 3g
Table Analyzed	K63 0.5 h	K63 1 h	K63 2 h
					% K63 di-ubiquitin cleaved
Column B	F59T	F59T	F59T			WT			F59T
vs.	vs.	vs.	vs.		Time (h)	Trial 1	Trial 2	Trial 3	Trial 1	Trial 2	Trial 3
Column A	WT	WT	WT		0.5	32.0018	42.2569	29.8351	54.5675	57.5633	49.3261
					1	41.7133	51.0936	48.266	67.4773	68.2224	65.9811
Unpaired t test					2	60.1191	64.8868	57.8912	86.6703	83.7254	83.4507
P value	0.0134	0.0021	0.0005
P value summary	*	**	***
Significantly different (P < 0.05)?	Yes	Yes	Yes
One- or two-tailed P value?	Two-tailed	Two-tailed	Two-tailed
t, df	t=4.226 df=4	t=7.076 df=4	t=10.25 df=4
How big is the difference?
Mean ± SEM of column A	34.7 ± 3.831, n=3	47.02 ± 2.778, n=3	60.97 ± 2.063, n=3
Mean ± SEM of column B	53.82 ± 2.407, n=3	67.23 ± 0.659, n=3	84.62 ± 1.03, n=3
Difference between means	19.12 ± 4.524	20.2 ± 2.855	23.65 ± 2.306
95% confidence interval	6.559 to 31.68	12.28 to 28.13	17.25 to 30.05
R squared (eta squared)	0.817	0.926	0.9634
F test to compare variances
F, DFn, Dfd	2.533, 2, 2	17.77, 2, 2	4.009, 2, 2
P value	0.5661	0.1065	0.3993
P value summary	ns	ns	ns
Significantly different (P < 0.05)?	No	No	No
Table Analyzed	K48 0.5 h	K48 1 h	K48 2 h		% K48 di-ubiquitin cleaved
						WT			F59T
Column B	F59T	F59T	F59T		Time (h)	Trial 1	Trial 2	Trial 3	Trial 1	Trial 2	Trial 3
vs.	vs.	vs.	vs.		0.5	42.4208	34.8068	27.0326	42.6386	52.4758	50.8038
Column A	WT	WT	WT		1	51.0354	50.2724	56.4644	45.7004	62.3734	50.8617
					2	61.5089	63.4975	61.3239	60.1419	61.6504	61.6472
Unpaired t test
P value	0.0613	0.9452	0.3243
P value summary	ns	ns	ns
Significantly different (P < 0.05)?	No	No	No
One- or two-tailed P value?	Two-tailed	Two-tailed	Two-tailed
t, df	t=2.58 df=4	t=0.07317 df=4	t=1.123 df=4
How big is the difference?
Mean ± SEM of column A	34.75 ± 4.442, n=3	52.59 ± 1.949, n=3	62.11 ± 0.6957, n=3
Mean ± SEM of column B	48.64 ± 3.039, n=3	52.98 ± 4.928, n=3	61.15 ± 0.5023, n=3
Difference between means	13.89 ± 5.382	0.3878 ± 5.3	-0.9636 ± 0.8581
95% confidence interval	-1.058 to 28.83	-14.33 to 15.1	-3.346 to 1.419
R squared (eta squared)	0.6246	0.001337	0.2397
F test to compare variances
F, DFn, Dfd	2.137, 2, 2	6.391, 2, 2	1.919, 2, 2
P value	0.6376	0.2706	0.6853
P value summary	ns	ns	ns
Significantly different (P < 0.05)?	No	No	No

## Sheet: Figure 4c
Table Analyzed	K63 5 min	K63 10 min	K63 5 min	K63 10 min		K48 10 min	K48 10 min			% K63 Tetra-ubiquitin Cleaved
											WT			R196/E238			E238/R242
Column B	R196/E238	R196/E238	E238/R242	E238/R242		R196/E238	E238/R242			Time (sec)	Trial 1	Trial 2	Trial 3	Trial 1	Trial 2	Trial 3	Trial 1	Trial 2	Trial 3
vs.	vs.	vs.	vs.	vs.		vs.	vs.			1	5.24727	1.15524	-2.32167	-9.09706	5.30415	5.20722	0.50668	17.2866	8.65796
Column A	WT	WT	WT	WT		WT	WT			2	11.8975	5.58329	14.8294	9.74276	21.8368	11.014	-0.96153	20.6108	14.8374
										5	66.0994	66.2377	61.4753	79.9603	82.1104	72.357	70.4486	78.7386	72.5013
Unpaired t test										10	89.4292	86.7993	74.5893	88.4707	88.1254	75.6066	78.8981	81.8561	82.3631
P value	0.0155	0.9445	0.0343	0.6138		0.0071	0.0009
P value summary	*	ns	*	ns		**	***			% K48 Tetra-ubiquitin Cleaved
Significantly different (P < 0.05)?	Yes	No	Yes	No		Yes	Yes				WT			R196/E238			E238/R242
One- or two-tailed P value?	Two-tailed	Two-tailed	Two-tailed	Two-tailed		Two-tailed	Two-tailed			Time (sec)	Trial 1	Trial 2	Trial 3	Trial 1	Trial 2	Trial 3	Trial 1	Trial 2	Trial 3
t, df	t=4.045 df=4	t=0.0741 df=4	t=3.157 df=4	t=0.5464 df=4		t=5.083 df=4	t=8.783 df=4			1	2.97402	0.143251	-2.68548	8.82414	-24.0536	5.63067	14.9385	-10.0921	-3.6599
										2	15.6951	7.57638	8.58271	13.9795	-8.23399	-1.59594	14.0091	0.963383	-5.58133
How big is the difference?										5	34.167	20.4413	21.0055	23.8591	-8.38562	-5.0996	21.2688	2.04824	2.3778
Mean ± SEM of column A	64.6 ± 1.565, n=3	83.61 ± 4.572, n=3	64.6 ± 1.565, n=3	83.61 ± 4.572, n=3		70.6 ± 2.641, n=3	70.6 ± 2.641, n=3			10	75.5419	69.7556	66.51	50.8823	36.6588	33.5866	38.591	28.847	27.0556
Mean ± SEM of column B	78.14 ± 2.959, n=3	84.07 ± 4.232, n=3	73.9 ± 2.493, n=3	81.04 ± 1.08, n=3		40.38 ± 5.328, n=3	31.5 ± 3.584, n=3
Difference between means	13.54 ± 3.347	0.4616 ± 6.23	9.292 ± 2.943	-2.567 ± 4.698		-30.23 ± 5.946	-39.1 ± 4.452
95% confidence interval	4.246 to 22.83	-16.83 to 17.76	1.12 to 17.46	-15.61 to 10.48		-46.74 to -13.72	-51.47 to -26.74
R squared (eta squared)	0.8036	0.001371	0.7136	0.06946		0.8659	0.9507
F test to compare variances
F, DFn, Dfd	3.574, 2, 2	1.167, 2, 2	2.537, 2, 2	17.9, 2, 2		4.068, 2, 2	1.841, 2, 2
P value	0.4372	0.9228	0.5654	0.1058		0.3946	0.704
P value summary	ns	ns	ns	ns		ns	ns
Significantly different (P < 0.05)?	No	No	No	No		No	No

## Sheet: Figure 4f
									Table Analyzed	K63 0.5h	K63 1h	K63 2h		K48 0.5h	K48 1h	K48 2h
	% K63 Di-ubiquitin Cleaved								Column B	E238/R242	E238/R242	E238/R242		E238/R242	E238/R242	E238/R242
		WT			E238/R242				vs.	vs.	vs.	vs.		vs.	vs.	vs.
	Time (h)	Trial 1	Trial 2	Trial 3	Trial 1	Trial 2	Trial 3		Column A	WT	WT	WT		WT	WT	WT
	0.5	21.5958	23.5706	18.8397	11.8875	25.0681	22.9313
	1	41.2126	40.4488	25.3271	30.2092	26.7581	33.2311		Unpaired t test
	2	56.363	55.5973	41.0132	47.8905	47.1204	36.7928		P value	0.7659	0.3664	0.3147		0.692	0.5944	0.5625
									P value summary	ns	ns	ns		ns	ns	ns
									Significantly different (P < 0.05)?	No	No	No		No	No	No
									One- or two-tailed P value?	Two-tailed	Two-tailed	Two-tailed		Two-tailed	Two-tailed	Two-tailed
									t, df	t=0.3187 df=4	t=1.018 df=4	t=1.149 df=4		t=0.4261 df=4	t=0.5778 df=4	t=0.6307 df=4
	% K48 Di-ubiquitin Cleaved
		WT			E238/R242				How big is the difference?
	Time (h)	Trial 1	Trial 2	Trial 3	Trial 1	Trial 2	Trial 3		Mean ± SEM of column A	21.34 ± 1.372, n=3	35.66 ± 5.173, n=3	50.99 ± 4.994, n=3		1.694 ± 6.19, n=3	7.582 ± 11.04, n=3	6.59 ± 5.98, n=3
	0.5	-10.6586	8.58501	7.1551	-9.37906	13.6987	13.3204		Mean ± SEM of column B	19.96 ± 4.084, n=3	30.07 ± 1.87, n=3	43.93 ± 3.578, n=3		5.88 ± 7.63, n=3	0.6709 ± 4.594, n=3	2.718 ± 1.384, n=3
	1	-12.8968	24.9867	10.6557	-8.39266	6.50576	3.89958		Difference between means	-1.373 ± 4.309	-5.597 ± 5.5	-7.057 ± 6.143		4.186 ± 9.825	-6.911 ± 11.96	-3.871 ± 6.139
	2	-5.34783	11.912	13.2051	0.025705	4.6209	3.5087		95% confidence interval	-13.34 to 10.59	-20.87 to 9.674	-24.11 to 10		-23.09 to 31.47	-40.12 to 26.3	-20.91 to 13.17
									R squared (eta squared)	0.02476	0.2056	0.248		0.04341	0.07703	0.09044
									F test to compare variances
									F, DFn, Dfd	8.863, 2, 2	7.651, 2, 2	1.948, 2, 2		1.52, 2, 2	5.779, 2, 2	18.67, 2, 2
									P value	0.2028	0.2312	0.6784		0.7938	0.295	0.1017
									P value summary	ns	ns	ns		ns	ns	ns
									Significantly different (P < 0.05)?	No	No	No		No	No	No

## Sheet: Figure 6b
																						% K48 Di-ubiquitin Cleaved
Table Analyzed	K48 0.5 h	K48 1 h	K48 2 h		K48 0.5 h	K48 1 h	K48 2 h		K48 0.5 h	K48 1 h	K48 2 h		K48 0.5 h	K48 1 h		K48 0.5 h	K48 1 h		K48 0.5 h	K48 1 h			WT			WT + Ub			V203D			V203D + Ub
																						Time (h)	Trial 1	Trial 2	Trial 3	Trial 1	Trial 2	Trial 3	Trial 1	Trial 2	Trial 3	Trial 1	Trial 2	Trial 3
Column B	WT + Ub	WT + Ub	WT + Ub		V203D	V203D	V203D		V203D + Ub	V203D + Ub	V203D + Ub		V203D	V203D		V203D + Ub	V203D + Ub		V203D + Ub	V203D + Ub		0.5	29.5762	11.9456	28.3743	92.9062	85.2167	93.0892	64.2202	32.2067	56.2909	70.0091	58.6826	61.9905
vs.	vs.	vs.	vs.		vs.	vs.	vs.		vs.	vs.	vs.		vs.	vs.		vs.	vs.		vs.	vs.		1	36.6519	18.3936	43.5592	95.5721	90.4614	93.1158	78.1274	64.5136	73.7779	85.3923	80.2509	83.5794
Column A	WT	WT	WT		WT	WT	WT		WT	WT	WT		WT + Ub	WT + Ub		WT + Ub	WT + Ub		V203D	V203D		2	53.4215	28.299	52.1418	99.1701	90.6668	94.8946	94.5529	91.4929	95.0752	92.7628	89.8678	98.2774
Unpaired t test
P value	0.0004	0.0014	0.0041		0.069	0.0099	0.004		0.0037	0.0028	0.0046		0.0166	0.0081		0.0032	0.0091		0.2824	0.0633
P value summary	***	**	**		ns	**	**		**	**	**		*	**		**	**		ns	ns
Significantly different (P < 0.05)?	Yes	Yes	Yes		No	Yes	Yes		Yes	Yes	Yes		Yes	Yes		Yes	Yes		No	No
One- or two-tailed P value?	Two-tailed	Two-tailed	Two-tailed		Two-tailed	Two-tailed	Two-tailed		Two-tailed	Two-tailed	Two-tailed		Two-tailed	Two-tailed		Two-tailed	Two-tailed		Two-tailed	Two-tailed
t, df	t=10.74 df=4	t=7.866 df=4	t=5.896 df=4		t=2.469 df=4	t=4.613 df=4	t=5.953 df=4		t=6.094 df=4	t=6.557 df=4	t=5.744 df=4		t=3.962 df=4	t=4.889 df=4		t=6.32 df=4	t=4.732 df=4		t=1.241 df=4	t=2.55 df=4
How big is the difference?
Mean ± SEM of column A	23.3 ± 5.687, n=3	32.87 ± 7.507, n=3	44.62 ± 8.169, n=3		23.3 ± 5.687, n=3	32.87 ± 7.507, n=3	44.62 ± 8.169, n=3		23.3 ± 5.687, n=3	32.87 ± 7.507, n=3	44.62 ± 8.169, n=3		90.4 ± 2.594, n=3	93.05 ± 1.476, n=3		90.4 ± 2.594, n=3	93.05 ± 1.476, n=3		50.91 ± 9.626, n=3	72.14 ± 4.014, n=3
Mean ± SEM of column B	90.4 ± 2.594, n=3	93.05 ± 1.476, n=3	94.91 ± 2.455, n=3		50.91 ± 9.626, n=3	72.14 ± 4.014, n=3	93.71 ± 1.117, n=3		63.56 ± 3.363, n=3	83.07 ± 1.506, n=3	93.64 ± 2.467, n=3		50.91 ± 9.626, n=3	72.14 ± 4.014, n=3		63.56 ± 3.363, n=3	83.07 ± 1.506, n=3		63.56 ± 3.363, n=3	83.07 ± 1.506, n=3
Difference between means	67.11 ± 6.251	60.18 ± 7.651	50.29 ± 8.53		27.61 ± 11.18	39.27 ± 8.513	49.09 ± 8.245		40.26 ± 6.607	50.21 ± 7.656	49.02 ± 8.533		-39.5 ± 9.969	-20.91 ± 4.277		-26.84 ± 4.247	-9.976 ± 2.108		12.65 ± 10.2	10.93 ± 4.287
95% confidence interval	49.75 to 84.46	38.94 to 81.42	26.61 to 73.97		-3.434 to 58.65	15.64 to 62.91	26.19 to 71.98		21.92 to 58.61	28.95 to 71.46	25.32 to 72.71		-67.18 to -11.82	-32.79 to -9.035		-38.63 to -15.05	-15.83 to -4.122		-15.65 to 40.96	-0.9693 to 22.84
R squared (eta squared)	0.9665	0.9393	0.8968		0.6039	0.8418	0.8986		0.9028	0.9149	0.8919		0.7969	0.8566		0.909	0.8484		0.278	0.6192
F test to compare variances
F, DFn, Dfd	4.806, 2, 2	25.88, 2, 2	11.08, 2, 2		2.865, 2, 2	3.497, 2, 2	53.46, 2, 2		2.86, 2, 2	24.86, 2, 2	10.97, 2, 2		13.77, 2, 2	7.4, 2, 2		1.68, 2, 2	1.041, 2, 2		8.194, 2, 2	7.11, 2, 2
P value	0.3445	0.0744	0.1656		0.5175	0.4447	0.0367		0.5181	0.0773	0.1671		0.1354	0.2381		0.7462	0.98		0.2175	0.2466
P value summary	ns	ns	ns		ns	ns	*		ns	ns	ns		ns	ns		ns	ns		ns	ns
Significantly different (P < 0.05)?	No	No	No		No	No	Yes		No	No	No		No	No		No	No		No	No

## Sheet: Figure 6d
Table Analyzed	K48 0.5 h	K48 1 h	K48 2 h		% K48 Di-ubiquitin Cleaved
						WT			WT+Ub			E238/R242			E238/R242+Ub
Column D	E238/R242+Ub	E238/R242+Ub	E238/R242+Ub		Time (h)	Trial 1	Trial 2	Trial 3	Trial 1	Trial 2	Trial 3	Trial 1	Trial 2	Trial 3	Trial 1	Trial 2	Trial 3
vs.	vs.	vs.	vs.		0.5	9.83419	12.4748	8.91958	93.8361	102.785	83.5788	7.06522	-22.3541	15.6328	58.3213	59.1084	62.3154
Column B	WT+Ub	WT+Ub	WT+Ub		1	4.5255	16.6771	-6.71913	95.1244	90.7734	89.9837	-0.42894	-3.15962	14.1743	67.4016	64.6997	66.5233
					2	5.53436	-3.24542	21.4813	97.6815	80.0445	92.8823	1.29769	-1.65267	6.92715	71.5172	65.409	66.6088
Unpaired t test
P value	0.0041	0.0001	0.0161
P value summary	**	***	*
Significantly different (P < 0.05)?	Yes	Yes	Yes
One- or two-tailed P value?	Two-tailed	Two-tailed	Two-tailed
t, df	t=5.894 df=4	t=14.42 df=4	t=4.002 df=4
How big is the difference?
Mean ± SEM of column B	93.4 ± 5.549, n=3	91.96 ± 1.598, n=3	90.2 ± 5.265, n=3
Mean ± SEM of column D	59.92 ± 1.221, n=3	66.21 ± 0.7957, n=3	67.84 ± 1.868, n=3
Difference between means	-33.48 ± 5.681	-25.75 ± 1.785	-22.36 ± 5.586
95% confidence interval	-49.26 to -17.71	-30.71 to -20.8	-37.87 to -6.847
R squared (eta squared)	0.8967	0.9811	0.8002
F test to compare variances
F, DFn, Dfd	20.63, 2, 2	4.034, 2, 2	7.939, 2, 2
P value	0.0924	0.3973	0.2237
P value summary	ns	ns	ns
Significantly different (P < 0.05)?	No	No	No

## Sheet: Figure 6g
Table Analyzed	K63 0.5 h	K63 1 h	K63 2 h			% K63 Di-ubiquitin Cleavage
							WT			WT+Ub			F59T			F59T+Ub
Column D	F59T+Ub	F59T+Ub	F59T+Ub			Time (h)	Trial 1	Trial 2	Trial 3	Trial 1	Trial 2	Trial 3	Trial 1	Trial 2	Trial 3	Trial 1	Trial 2	Trial 3
vs.	vs.	vs.	vs.			0.5	39.4969	19.7371	21.868	35.661	19.3542	5.06426	49.9644	54.2285	49.5326	73.4269	65.9382	78.4642
Column C	F59T	F59T	F59T			1	44.733	27.312	23.09	41.866	23.2268	20.1015	72.0608	75.7092	72.1291	89.197	86.8599	88.2212
						2	59.5163	50.8124	50.99	60.4737	52.7392	48.0053	91.1345	89.8501	88.3781	95.45	94.2042	97.202
Unpaired t test
P value	0.0056	0.0004	0.0078
P value summary	**	***	**
Significantly different (P < 0.05)?	Yes	Yes	Yes
One- or two-tailed P value?	Two-tailed	Two-tailed	Two-tailed
t, df	t=5.43 df=4	t=10.7 df=4	t=4.946 df=4
How big is the difference?
Mean ± SEM of column C	51.24 ± 1.499, n=3	73.3 ± 1.205, n=3	89.79 ± 0.7963, n=3
Mean ± SEM of column D	72.61 ± 3.639, n=3	88.09 ± 0.6777, n=3	95.62 ± 0.8695, n=3
Difference between means	21.37 ± 3.935	14.79 ± 1.382	5.831 ± 1.179
95% confidence interval	10.44 to 32.29	10.95 to 18.63	2.558 to 9.105
R squared (eta squared)	0.8805	0.9662	0.8595
F test to compare variances
F, DFn, Dfd	5.897, 2, 2	3.161, 2, 2	1.192, 2, 2
P value	0.29	0.4807	0.9123
P value summary	ns	ns	ns
Significantly different (P < 0.05)?	No	No	No

## Sheet: Figure S1c
											c

## Sheet: Figure S6a
	Table Analyzed	K63 0.5h	K63 1h	K63 2h		K63 0.5h	K63 1h	K63 2h		K63 0.5h	K63 1h	K63 2h		K63 0.5h	K63 1h	K63 2h		K63 0.5h	K63 1h	K63 2h		K63 0.5h	K63 1h	K63 2h
																										% K63 Tetra-ubiquitin Cleaved
	Column B	V203D +Ub	V203D +Ub	V203D +Ub		V203D	V203D	V203D		WT + Ub	WT + Ub	WT + Ub		V203D	V203D	V203D		V203D +Ub	V203D +Ub	V203D +Ub		V203D +Ub	V203D +Ub	V203D +Ub			WT			WT + Ub			V203D			V203D +Ub
	vs.	vs.	vs.	vs.		vs.	vs.	vs.		vs.	vs.	vs.		vs.	vs.	vs.		vs.	vs.	vs.		vs.	vs.	vs.		Time (h)	Trial 1	Trial 2	Trial 3	Trial 1	Trial 2	Trial 3	Trial 1	Trial 2	Trial 3	Trial 1	Trial 2	Trial 3
	Column A	WT	WT	WT		WT	WT	WT		WT	WT	WT		WT + Ub	WT + Ub	WT + Ub		WT + Ub	WT + Ub	WT + Ub		V203D	V203D	V203D		0.5	34.0563	29.6528	22.4602	39.7678	36.9804	23.4625	28.8397	0.576388	5.76893	23.4029	21.0214	5.33415
																										1	44.554	43.3195	36.6096	49.2735	43.5272	29.2138	30.8811	8.6549	9.64142	22.9958	15.0425	14.2199
	Unpaired t test																									2	57.5342	65.6808	49.2633	61.071	51.0588	44.6648	32.1007	18.5238	14.4393	39.1358	24.2906	41.9661
	P value	0.1397	0.003	0.0367		0.1423	0.0306	0.0074		0.4833	0.9047	0.4805		0.097	0.0609	0.013		0.0908	0.0242	0.0779		0.6639	0.9013	0.1538
	P value summary	ns	**	*		ns	*	**		ns	ns	ns		ns	ns	*		ns	*	ns		ns	ns	ns
	Significantly different (P < 0.05)?	No	Yes	Yes		No	Yes	Yes		No	No	No		No	No	Yes		No	Yes	No		No	No	No
	One- or two-tailed P value?	Two-tailed	Two-tailed	Two-tailed		Two-tailed	Two-tailed	Two-tailed		Two-tailed	Two-tailed	Two-tailed		Two-tailed	Two-tailed	Two-tailed		Two-tailed	Two-tailed	Two-tailed		Two-tailed	Two-tailed	Two-tailed
	t, df	t=1.839 df=4	t=6.452 df=4	t=3.086 df=4		t=1.823 df=4	t=3.278 df=4	t=5.016 df=4		t=0.7718 df=4	t=0.1275 df=4	t=0.7771 df=4		t=2.159 df=4	t=2.586 df=4	t=4.269 df=4		t=2.218 df=4	t=3.529 df=4	t=2.357 df=4		t=0.4684 df=4	t=0.1321 df=4	t=1.757 df=4
	How big is the difference?
	Mean ± SEM of column A	28.72 ± 3.38, n=3	41.49 ± 2.468, n=3	57.49 ± 4.739, n=3		28.72 ± 3.38, n=3	41.49 ± 2.468, n=3	57.49 ± 4.739, n=3		28.72 ± 3.38, n=3	41.49 ± 2.468, n=3	57.49 ± 4.739, n=3		33.4 ± 5.035, n=3	40.67 ± 5.964, n=3	52.26 ± 4.774, n=3		33.4 ± 5.035, n=3	40.67 ± 5.964, n=3	52.26 ± 4.774, n=3		11.73 ± 8.686, n=3	16.39 ± 7.25, n=3	21.69 ± 5.338, n=3
	Mean ± SEM of column B	16.59 ± 5.668, n=3	17.42 ± 2.798, n=3	35.13 ± 5.481, n=3		11.73 ± 8.686, n=3	16.39 ± 7.25, n=3	21.69 ± 5.338, n=3		33.4 ± 5.035, n=3	40.67 ± 5.964, n=3	52.26 ± 4.774, n=3		11.73 ± 8.686, n=3	16.39 ± 7.25, n=3	21.69 ± 5.338, n=3		16.59 ± 5.668, n=3	17.42 ± 2.798, n=3	35.13 ± 5.481, n=3		16.59 ± 5.668, n=3	17.42 ± 2.798, n=3	35.13 ± 5.481, n=3
	Difference between means	-12.14 ± 6.599	-24.07 ± 3.731	-22.36 ± 7.246		-16.99 ± 9.32	-25.1 ± 7.659	-35.8 ± 7.138		4.68 ± 6.064	-0.8229 ± 6.455	-5.228 ± 6.727		-21.68 ± 10.04	-24.28 ± 9.388	-30.58 ± 7.162		-16.82 ± 7.581	-23.25 ± 6.588	-17.13 ± 7.269		4.858 ± 10.37	1.027 ± 7.771	13.44 ± 7.651
	95% confidence interval	-30.46 to 6.185	-34.43 to -13.72	-42.48 to -2.243		-42.87 to 8.883	-46.37 to -3.838	-55.62 to -15.99		-12.16 to 21.52	-18.74 to 17.1	-23.91 to 13.45		-49.55 to 6.2	-50.34 to 1.786	-50.46 to -10.69		-37.87 to 4.232	-41.54 to -4.961	-37.32 to 3.048		-23.94 to 33.65	-20.55 to 22.6	-7.8 to 34.69
	R squared (eta squared)	0.4582	0.9123	0.7042		0.4539	0.7287	0.8628		0.1296	0.004046	0.1312		0.5382	0.6258	0.8201		0.5516	0.7569	0.5814		0.05199	0.004347	0.4356
	F test to compare variances
	F, DFn, Dfd	2.812, 2, 2	1.285, 2, 2	1.338, 2, 2		6.605, 2, 2	8.628, 2, 2	1.269, 2, 2		2.22, 2, 2	5.839, 2, 2	1.015, 2, 2		2.976, 2, 2	1.478, 2, 2	1.25, 2, 2		1.267, 2, 2	4.543, 2, 2	1.318, 2, 2		2.349, 2, 2	6.712, 2, 2	1.054, 2, 2
	P value	0.5246	0.8752	0.8556		0.263	0.2077	0.8816		0.6212	0.2925	0.9927		0.503	0.8072	0.8888		0.8822	0.3608	0.8628		0.5973	0.2593	0.9735
	P value summary	ns	ns	ns		ns	ns	ns		ns	ns	ns		ns	ns	ns		ns	ns	ns		ns	ns	ns
	Significantly different (P < 0.05)?	No	No	No		No	No	No		No	No	No		No	No	No		No	No	No		No	No	No

[truncated: 6 more sheets: Figure S6b, Figure S6c, Figure S6d, Figure S6e, Figure S6f, Figure S7c]
